# Supplementary material for: Toward Sustainable Printed Packaging: Surface Properties and Ink Adhesion Behavior of PLA/PCL/Nanosilica Biopolymer Blends
Source: Polymers (Basel). 2026 Feb 6;18(3):422. doi: 10.3390/polym18030422 (PMC12899813; doi:10.3390/polym18030422)
Supplement: Supplementary file 1 [file polymers-18-00422-s001.zip]

Archive with 4 entries (4 files):
- Table_S10.xlsx
- Table_S11.xlsx
- Table_S7.xlsx
- Table_S8.xlsx
