# Supplementary material for: Toward Sustainable Printed Packaging: Surface Properties and Ink Adhesion Behavior of PLA/PCL/Nanosilica Biopolymer Blends
Source: Polymers (Basel). 2026 Feb 6;18(3):422. doi: 10.3390/polym18030422 (PMC12899813; doi:10.3390/polym18030422)
Supplement: Supplementary file 1 [file polymers-18-00422-s001.zip › Table_S10.xlsx]

## Sheet: Adhesion parameters
	γ12	W12	S12
100_0	1.36513	77.2849	-10.6951
100_1	1.53953	89.3505	1.37047
100_3	5.54092	89.5191	1.53908
90_10_0	1.99524	97.2848	9.30476
90_10_1	2.74711	81.0729	-6.90711
90_10_3	1.10308	85.0969	-2.88308
80_20_0	0.963146	93.6969	5.71685
80_20_1	0.53495	82.6951	-5.28495
80_20_3	0.128041	87.402	-0.578041
70_30_0	0.0147653	88.8452	0.865235
70_30_1	0.668806	91.0212	3.04119
70_30_3	0.829616	83.9104	-4.06962
60_40_0	0.0740456	84.146	-3.83405
60_40_1	0.439428	82.3406	-5.63943
60_40_3	0.483012	79.897	-8.08301
50_50_0	0.933571	76.8764	-11.1036
50_50_1	0.0604633	87.3095	-0.670463
50_50_3	0.154758	83.2252	-4.75476
