# Supplementary material for: Toward Sustainable Printed Packaging: Surface Properties and Ink Adhesion Behavior of PLA/PCL/Nanosilica Biopolymer Blends
Source: Polymers (Basel). 2026 Feb 6;18(3):422. doi: 10.3390/polym18030422 (PMC12899813; doi:10.3390/polym18030422)
Supplement: Supplementary file 1 [file polymers-18-00422-s001.zip › Table_S11.xlsx]

## Sheet: polymer substrate
PLA/PCL/SiO2	100/0/0		100/0/1		100/0/3		90/10/0		90/10/1		90/10/3		80/20/0		80/20/1		80/20/3		70/30/0		70/30/1		70/30/3		60/40/0		60/40/1		60/40/3		50/50/0		50/50/1		50/50/3
	0.47		0.3		0.39		0.64		0.73		0.72		0.6		0.6		0.72		0.53		0.56		0.71		0.53		0.59		0.57		0.54		0.57		0.51
	0.53		0.27		0.42		0.64		0.72		0.71		0.53		0.58		0.72		0.52		0.56		0.72		0.54		0.6		0.56		0.54		0.57		0.51
	0.44		0.22		0.44		0.6		0.73		0.7		0.52		0.58		0.72		0.5		0.57		0.72		0.55		0.62		0.58		0.54		0.57		0.51
	0.44		0.3		0.44		0.59		0.74		0.7		0.52		0.59		0.72		0.5		0.57		0.71		0.52		0.63		0.56		0.54		0.57		0.52
	0.51		0.3		0.45		0.59		0.76		0.69		0.51		0.58		0.72		0.49		0.6		0.7		0.53		0.61		0.58		0.54		0.57		0.51
	0.5		0.27		0.42		0.61		0.6		0.69		0.6		0.6		0.72		0.51		0.56		0.7		0.55		0.61		0.57		0.54		0.57		0.51
Av.	0.481667		0.276667		0.426667		0.611667		0.76		0.701667		0.546667		0.588333		0.72		0.508333		0.57		0.71		0.536667		0.61		0.57		0.54		0.57		0.511667
STdev.	0.0376386		0.0314113		0.0216025		0.0231661		0.0550757		0.0116905		0.0417931		0.00983192		1.21619e-16		0.0147196		0.0154919		0.00894427		0.0121106		0.0141421		0.00894427		0		0		0.00408248
	Substrate	Density	STdev.
	100/0/0	0.481667	0.0376386
	90/10/0	0.611667	0.0231661
	80/20/0	0.546667	0.0417931
	70/30/0	0.508333	0.0147196
	60/40/0	0.536667	0.0121106
	50/50/0	0.54	0
	100/0/1	0.276667	0.0314113
	90/10/1	0.76	0.0550757
	80/20/1	0.588333	0.00983192
	70/30/1	0.57	0.0154919
	60/40/1	0.61	0.0141421
	50/50/1	0.57	0
	100/0/3	0.426667	0.0216025
	90/10/3	0.701667	0.0116905
	80/20/3	0.72	1.21619e-16
	70/30/3	0.71	0.00894427
	60/40/3	0.57	0.00894427
	50/50/3	0.511667	0.00408248

## Sheet: ink layer
PLA/PCL/SiO2	100/0/0		100/0/1		100/0/3		90/10/0		90/10/1		90/10/3		80/20/0		80/20/1		80/20/3		70/30/0		70/30/1		70/30/3		60/40/0		60/40/1		60/40/3		50/50/0		50/50/1		50/50/3
	2.34		2.19		2.28		2.13		2.01		1.9		2.22		2.06		1.84		2.04		2.12		2.03		2		2.15		2.11		2.11		2.13		2.06
	2.35		2.22		2.4		2.17		1.84		1.93		2.2		2.17		1.84		2.05		2.07		2.07		2.04		2.11		2.08		2.13		2.16		2.17
	2.34		2.28		2.31		2.17		1.92		1.83		2		2.16		1.83		2.1		2.07		2		2.13		2.07		2.19		2.21		2.16		2.07
	2.32		2.22		2.32		2.17		1.84		1.88		2.21		2.19		1.85		2.1		2.09		2.18		2		2		2		2.06		2.19		2.06
	2.31		2.35		2.31		2		1.93		1.78		2.23		2.09		1.87		2.07		2.08		2.08		2.03		2.11		2.04		2.04		2.01		2.13
Av.	2.332		2.252		2.324		2.128		1.908		1.864		2.172		2.134		1.846		2.072		2.086		2.072		2.04		2.088		2.084		2.11		2.13		2.098
STdev.	0.0164317		0.0637966		0.0450555		0.0736206		0.0712039		0.0594138		0.0967988		0.0559464		0.0151658		0.0277489		0.0207364		0.0683374		0.0533854		0.056745		0.0723187		0.0667083		0.0703562		0.0496991
	Substrate	Ink density	STdev.
	100/0/0	2.332	0.0164317
	90/10/0	2.128	0.0736206
	80/20/0	2.172	0.0967988
	70/30/0	2.072	0.0277489
	60/40/0	2.04	0.0533854
	50/50/0	2.11	0.0667083
	100/0/1	2.252	0.0637966
	90/10/1	1.908	0.0712039
	80/20/1	2.134	0.0559464
	70/30/1	2.086	0.0207364
	60/40/1	2.088	0.056745
	50/50/1	2.13	0.0703562
	100/0/3	2.324	0.0450555
	90/10/3	1.864	0.0594138
	80/20/3	1.846	0.0151658
	70/30/3	2.072	0.0683374
	60/40/3	2.084	0.0723187
	50/50/3	2.098	0.0496991
			100/0	100/0
				90/10
				80/20
				70/30
				60/40
				50/50
