# Supplementary material for: Toward Sustainable Printed Packaging: Surface Properties and Ink Adhesion Behavior of PLA/PCL/Nanosilica Biopolymer Blends
Source: Polymers (Basel). 2026 Feb 6;18(3):422. doi: 10.3390/polym18030422 (PMC12899813; doi:10.3390/polym18030422)
Supplement: Supplementary file 1 [file polymers-18-00422-s001.zip › Table_S7.xlsx]

## Sheet: CA of water on blends
CA of water after 45 seconds
	1	2	3	average	SD
100_0	70.1	71.2	71.3	70.8667	0.665833
100_1	51.5	51.6	51.2	51.4333	0.208167
100_3	42.6	43.5	44.1	43.4	0.754983
90_10_0	65.4	66.4	66.1	65.9667	0.51316
90_10_1	57.5	57.1	57.3	57.3	0.2
90_10_3	55.1	57.2	56.8	56.3667	1.11505
80_20_0	60.8	61.3	61.8	61.3	0.5
80_20_1	62.8	62.1	61.5	62.1333	0.650641
80_20_3	59.8	61	60.5	60.4333	0.602771
70_30_0	73.9	70.3	70.9	71.7	1.92873
70_30_1	56	57.3	56.8	56.7	0.655744
70_30_3	59.5	60.4	60.9	60.2667	0.70946
60_40_0	64	66	65.6	65.2	1.0583
60_40_1	67.4	69.9	69.1	68.8	1.27671
60_40_3	65.8	62.5	63.2	63.8333	1.73877
50_50_0	72.4	73	72.6	72.6667	0.305505
50_50_1	71.4	75.1	75.1	73.8667	2.1362
50_50_3	61.1	63.8	60.7	61.8667	1.68622
