# Supplementary material for: Toward Sustainable Printed Packaging: Surface Properties and Ink Adhesion Behavior of PLA/PCL/Nanosilica Biopolymer Blends
Source: Polymers (Basel). 2026 Feb 6;18(3):422. doi: 10.3390/polym18030422 (PMC12899813; doi:10.3390/polym18030422)
Supplement: Supplementary file 1 [file polymers-18-00422-s001.zip › Table_S8.xlsx]

## Sheet: SFE of polymer blends
Polymer blends
	Total	Dispersive	Polar
100_0	34.66	26.2	8.46
100_1	46.9	33.93	12.96
100_3	51.07	29.48	21.59
90_10_0	55.29	40.76	14.53
90_10_1	39.83	26.21	13.62
90_10_3	42.21	31.35	10.87
80_20_0	50.67	39.16	11.51
80_20_1	39.24	31.17	8.07
80_20_3	43.54	36.09	7.45
70_30_0	44.87	38.45	6.42
70_30_1	47.7	37.08	10.69
70_30_3	40.75	31.13	9.62
60_40_0	40.23	34.81	5.43
60_40_1	38.79	35.6	3.19
60_40_3	36.39	30.12	6.27
50_50_0	33.82	27.27	6.55
50_50_1	43.38	36.61	6.76
50_50_3	39.39	34.84	4.55
	Ink
	Total	Dispersive	Polar
	43.99	38.16	5.83
